# Supplementary material for: Gene expression correlates of facultative predation in the blow fly Chrysomya rufifacies (Diptera: Calliphoridae)
Source: Ecol Evol. 2019 Jul 15;9(15):8690–701. doi: 10.1002/ece3.5413 (PMC6686648; doi:10.1002/ece3.5413)
Supplement: Supplementary file 1 [file ECE3-9-8690-s001.xlsx]

## Sheet: Sheet1
Appendix 1. General de novo Chrysomya rufifacies transcriptome statistics. Columns (from left to right): coverage cutoff (c), k-mer size (k), total number of nodes assembled (Total Nodes), total number of splicing graphs (Splicing Graphs), count of unique D. melanogaster gene alignments (Genes), count of unique D. melanogaster transcript alignments (Tx), number of splicing graphs with more than o…
c	k	Total Nodes	Splicing graphs	Genes	Tx	>1 SG	Ave nodes/SG	N50	Max nodes	MaxNode ID	MappedReads (% of total)
500	Ave	138610	37322.5	8587.8	9790.5	8124.2	3.9	695	679		519623356 (66.1%)
	SD	16155.6	7314.3	127.7	234.5	729.1	0.9	95.6	540.8		112329075 (14.3%)
	45	124248	36163	8415	9533	7450	3.43677	710	225	NODE_326028	627590388 (79.8%)
	41	131279	35428	8475	9601	7966	3.70552	731	234	NODE_439033	621932733 (79.0%)
	35	145233	33311	8574	9719	8561	4.35991	752	1433	NODE_1181639	572290684 (72.7%)
	31	153981	33007	8625	9786	8903	4.6651	753	813	NODE_1412293	519123695 (66.0%)
	25	158014	33983	8681	9928	8741	4.6498	721	1170	NODE_441125	431716858 (54.9%)
	21	118903	52043	8757	10176	7124	2.28471	503	199	NODE_161227	345085775 (43.9%)
200	Ave	266177	48949	9131	10552.2	12172.5	5.9	455.8	2203.3		420007584 (53.4%)
	SD	53239.4	14308.3	111.1	162.7	1504	1.9	41.3	1490.7		122095484 (15.5%)
	45	253409	43911	8987	10371	11726	5.77097	469	578	NODE_1234130	546740972 (69.5%)
	41	273350	42203	9039	10421	12440	6.47703	475	3194	NODE_1002692	533408969 (67.8%)
	35	298558	41421	9104	10497	13161	7.20789	476	4076	NODE_2577181	472498517 (60.0%)
	31	308385	41872	9154	10549	13319	7.36495	477	2649	NODE_1513952	412598687 (52.4%)
	25	297816	46367	9216	10665	13043	6.42302	466	2449	NODE_985147	310039692 (39.4%)
	21	165546	77920	9286	10810	9346	2.12456	372	274	NODE_3830891	244758666 (31.1%)
100	Ave	412148	62368.5	9446.8	10971.8	15285.2	7.3	322.3	1708.5		381506563 (48.5%)
	SD	104699	19300.8	65	113.5	2314	2.7	18.3	914.2		128563755 (16.3%)
	45	419136	53233	9356	10818	15112	7.87361	326	2551	NODE_3195431	525054540 (66.7%)
	41	445956	52477	9392	10864	15819	8.49812	329	2019	NODE_4482480	494231596 (62.8%)
	35	471573	53120	9452	10984	16533	8.8775	336	1398	NODE_990069	427357378 (54.3%)
	31	493544	52099	9487	10985	16793	9.4732	300	2786	NODE_5088358	379788522 (48.3%)
	25	437460	62309	9537	11069	16708	7.02082	343	1117	NODE_384398	263731850 (33.5%)
	21	205217	100973	9457	11111	10746	2.03239	300	380	NODE_786022	198875491 (25.3%)
50	Ave	606520	80712.7	9614.3	11142.7	18768.5	8.3	251.3	2347.5		365108090 (46.4%)
	SD	179789	23946.3	33.6	45.2	3411.1	3.4	7.3	1654.9		152280845 (19.3%)
	45	643637	68373	9566	11072	18457	9.41361	245	2497	NODE_1767513	525010732 (66.7%)
	41	677294	68352	9604	11120	19473	9.90891	247	2613	NODE_6865467	505003144 (64.2%)
	35	729475	66381	9631	11143	20468	10.9892	249	5299	NODE_1683802	443005232 (56.3%)
	31	735262	67945	9649	11171	20902	10.8214	254	2067	NODE_9369794	339351104 (43.1%)
	25	598317	85972	9647	11205	21195	6.95944	265	961	NODE_5123586	221898008 (28.2%)
	21	255132	127253	9589	11145	12116	2.00492	248	648	NODE_5446931	156380318 (19.9%)
